# Supplementary material for: Diversity of Lignicolous Freshwater Fungi from Yuanjiang River in Yunnan (China), with the Description of Four New Species
Source: J Fungi (Basel). 2024 Dec 18;10(12):881. doi: 10.3390/jof10120881 (PMC11676937; doi:10.3390/jof10120881)
Supplement: Supplementary file 1 [file jof-10-00881-s001.zip]

Archive with 1 entries (1 files):
- jof-3311602-supplementary.pdf
